# Supplementary material for: Two central pattern generators from the crab, Cancer borealis, respond robustly and differentially to extreme extracellular pH
Source: eLife. 2018 Dec 28;7:e41877. doi: 10.7554/eLife.41877 (PMC6328273; doi:10.7554/eLife.41877)
Supplement: Figure 3—source data 1. [file elife-41877-fig3-data1.zip]

Archive with 17 entries (14 files):
- F3-SD1/
- F3-SD1/F3C.csv
- __MACOSX/
- __MACOSX/F3-SD1/
- __MACOSX/F3-SD1/._F3C.csv
- F3-SD1/F3F.csv
- __MACOSX/F3-SD1/._F3F.csv
- F3-SD1/F3E.csv
- __MACOSX/F3-SD1/._F3E.csv
- F3-SD1/F3D.csv
- __MACOSX/F3-SD1/._F3D.csv
- F3-SD1/F3-FS2B.csv
- __MACOSX/F3-SD1/._F3-FS2B.csv
- F3-SD1/F3-FS2C.csv
- __MACOSX/F3-SD1/._F3-FS2C.csv
- F3-SD1/F3-FS2A.csv
- __MACOSX/F3-SD1/._F3-FS2A.csv
