# Supplementary material for: Two central pattern generators from the crab, Cancer borealis, respond robustly and differentially to extreme extracellular pH
Source: eLife. 2018 Dec 28;7:e41877. doi: 10.7554/eLife.41877 (PMC6328273; doi:10.7554/eLife.41877)
Supplement: Figure 4—source data 1. [file elife-41877-fig4-data1.zip]

Archive with 15 entries (12 files):
- F4-SD1/
- F4-SD1/F4G.csv
- __MACOSX/
- __MACOSX/F4-SD1/
- __MACOSX/F4-SD1/._F4G.csv
- F4-SD1/F4F.csv
- __MACOSX/F4-SD1/._F4F.csv
- F4-SD1/F4D.csv
- __MACOSX/F4-SD1/._F4D.csv
- F4-SD1/F4E.csv
- __MACOSX/F4-SD1/._F4E.csv
- F4-SD1/F4B.csv
- __MACOSX/F4-SD1/._F4B.csv
- F4-SD1/F4C.csv
- __MACOSX/F4-SD1/._F4C.csv
