# Supplementary material for: Two central pattern generators from the crab, Cancer borealis, respond robustly and differentially to extreme extracellular pH
Source: eLife. 2018 Dec 28;7:e41877. doi: 10.7554/eLife.41877 (PMC6328273; doi:10.7554/eLife.41877)
Supplement: Figure 6—source data 1. [file elife-41877-fig6-data1.zip]

Archive with 9 entries (6 files):
- F6-SD1/
- F6-SD1/F6D.csv
- __MACOSX/
- __MACOSX/F6-SD1/
- __MACOSX/F6-SD1/._F6D.csv
- F6-SD1/F6C.csv
- __MACOSX/F6-SD1/._F6C.csv
- F6-SD1/F6B.csv
- __MACOSX/F6-SD1/._F6B.csv
