# Supplementary material for: Two central pattern generators from the crab, Cancer borealis, respond robustly and differentially to extreme extracellular pH
Source: eLife. 2018 Dec 28;7:e41877. doi: 10.7554/eLife.41877 (PMC6328273; doi:10.7554/eLife.41877)
Supplement: Figure 7—source data 1. [file elife-41877-fig7-data1.zip]

Archive with 17 entries (14 files):
- F7-SD1/
- F7-SD1/F7B.csv
- __MACOSX/
- __MACOSX/F7-SD1/
- __MACOSX/F7-SD1/._F7B.csv
- F7-SD1/F7-FS2A.csv
- __MACOSX/F7-SD1/._F7-FS2A.csv
- F7-SD1/F7C.csv
- __MACOSX/F7-SD1/._F7C.csv
- F7-SD1/F7-FS2B.csv
- __MACOSX/F7-SD1/._F7-FS2B.csv
- F7-SD1/F7-FS2C.csv
- __MACOSX/F7-SD1/._F7-FS2C.csv
- F7-SD1/F7D.csv
- __MACOSX/F7-SD1/._F7D.csv
- F7-SD1/F7E.csv
- __MACOSX/F7-SD1/._F7E.csv
